# Supplementary material for: Metabolomic Analysis Reveals Contributions of Citric and Citramalic Acids to Rare Earth Bioleaching by a Paecilomyces Fungus
Source: Front Microbiol. 2020 Jan 14;10:3008. doi: 10.3389/fmicb.2019.03008 (PMC6971059; doi:10.3389/fmicb.2019.03008)
Supplement: Supplementary file 3 [file Table_2.XLSX]

## Sheet: results
Supplementary Table 2: Peak heights for detected metabolites in all samples.
condition		with K2HPO4																								monazite only
time (days)		0	0	0	0	0	0	2	2	2	2	2	2	4	4	4	4	4	4	6	6	6	6	6	6	0	0	0	0	0	0	2	2	2	2	2	2	4	4	4	4	4	4	6	6	6	6	6	6
replicate		1	2	3	4	5	6	1	2	3	4	5	6	1	2	3	4	5	6	1	2	3	4	5	6	1	2	3	4	5	6	1	2	3	4	5	6	1	2	3	4	5	6	1	2	3	4	5	6
BinBase compound names	xylulose NIST	469	425	420	403	395	396	610	571	636	542	595	832	2327	3015	4110	2496	1823	963	980	602	625	398	514	596	412	371	408	346	372	400	780	838	449	1025	613	579	1016	1597	854	666	1270	1386	675	2489	299	526	1519	1086
	xylose	1787	1654	1577	1671	1488	1994	2037	1984	2341	1943	1664	2245	2890	3114	4538	22400	2447	1833	6327	26492	2157	21665	1792	1987	1457	1728	1815	1876	1808	1551	1580	1888	1264	2658	1570	2044	1912	12431	1962	938	1170	2275	1485	3350	1600	20730	9205	2171
	xylonolactone NIST	307	344	124	445	113	232	264	293	293	370	243	408	340	278	564	436	254	162	1288	340	261	265	303	278	411	282	777	423	290	185	216	248	143	854	205	426	209	71	173	242	140	237	266	647	190	187	112	159
	xylitol	150	167	73	354	88	349	1841	2231	1472	1762	2420	1273	3855	9782	12893	6124	3181	5745	1643	2726	1416	1413	829	1614	175	143	249	199	269	123	1251	1089	490	923	1117	858	2181	996	2447	1156	1446	3534	1844	1417	1787	861	1647	3996
	uracil	57	44	51	70	63	60	262	140	77	69	57	102	451	105	360	269	218	44	887	104	222	289	211	210	67	63	35	33	102	70	77	57	54	64	55	53	44	50	68	51	25	71	60	106	59	119	68	51
	UDP-glucuronic acid	516	434	436	518	423	137	1009	1681	946	1286	1062	3657	625	5050	4703	554	518	2048	1381	540	648	812	401	447	474	186	454	316	521	344	669	618	417	739	558	791	1758	840	1630	5312	1061	1086	5034	2496	1575	463	172	5174
	tyrosol	101	72	85	72	56	81	214	161	207	199	263	360	2683	3824	3161	3064	842	2743	1353	781	320	441	150	464	42	96	90	92	107	66	253	158	106	193	159	118	1402	448	661	404	504	854	3002	2350	1233	205	1316	2193
	trans-4-hydroxy-L-proline	234	156	189	253	229	258	400	339	291	395	273	288	1992	230	712	1591	632	363	4162	918	783	1238	1740	1394	215	199	209	398	452	210	258	355	194	261	192	406	233	91	205	235	211	154	367	190	345	1572	199	219
	threitol	112	127	100	179	110	238	126	97	135	123	118	232	542	503	855	512	422	401	1251	363	209	387	221	257	149	112	268	174	269	105	121	162	87	283	115	372	257	123	296	137	98	252	239	286	234	312	273	451
	tagatose	1697	1926	1628	1526	1416	1450	1494	1587	2195	1483	1426	2202	311	1765	2090	400	158	901	1288	192	222	277	182	261	1729	2225	1466	1992	1816	1806	2028	1532	1352	1863	1606	1868	1704	1307	1833	878	1010	2031	1071	2751	805	148	180	1749
	sulfuric acid	501828	390282	478543	292150	406600	340650	433801	364649	508424	427324	431934	455793	1294629	355569	968944	1190155	1567526	291609	685773	1304173	1377062	1233788	1440822	1301164	915273	333850	840680	756861	692661	879748	809174	851483	779173	998404	975957	1077918	748015	567573	754355	922416	630477	941264	1203411	36079	1320695	1693905	1035809	1062175
	sucrose	36	55	64	47	70	86	64	97	108	125	80	235	335	113	249	325	110	85	429	80	245	94	244	213	31	412	30	153	23	68	153	110	102	25	55	89	184	127	106	176	112	21	123	205	62	189	39	104
	succinic acid	597	229	94	287	136	494	12316	14003	8257	11452	12956	13468	538	100314	86811	64313	1655	158767	7905	1367	553	769	1001	988	1238	300	585	604	1351	407	7676	4243	2370	5852	5257	5219	44667	8883	26130	12668	18143	28552	99002	34482	64089	1309	103647	42627
	stearic acid	32821	45501	54932	84351	37378	31678	19756	43079	34665	45662	25260	38659	103155	30863	72057	108544	64119	45627	262633	77034	77744	107282	117808	128655	62928	41136	64064	49227	25370	32217	32644	60067	42625	30764	22649	27590	21294	11542	20540	30350	9976	20207	35214	12281	42950	86240	27583	22216
	sorbitol	671307	670738	696589	941948	587029	1000586	736183	709475	353996	698789	480270	506650	1478	2127	1726	5376	1946	712729	859	1167	982	1452	554	951	651962	874550	608167	862874	955475	700086	466639	322477	621734	350021	300929	132969	380224	427800	242734	188729	490231	254626	1493	377645	1260	1527	1329	322748
	shikimic acid	124	154	89	163	83	274	313	407	172	514	243	692	2311	793	1681	1738	1495	507	4750	2423	1718	2206	1769	1902	238	242	180	278	341	107	165	419	220	417	219	410	245	262	230	318	201	318	351	797	421	895	449	203
	s(-)-willardiine	2333	880	1018	274	796	470	2606	3738	1736	3392	4493	5237	766	13877	14543	2811	2950	8274	11442	8153	5794	191	1072	5862	828	2024	951	568	1234	684	3250	3031	1400	5382	3790	1862	5751	4069	4880	87643	4461	5218	30808	9418	39687	1003	2997	3112
	ribose-5-phosphate	82	99	91	51	79	106	136	186	189	136	162	110	2158	1490	3981	1745	3177	500	1279	1160	953	1074	568	454	89	84	92	109	107	68	151	108	85	84	40	82	93	38	65	80	54	93	51	91	74	175	82	67
	ribose	1309	1383	1202	1818	1288	1782	2548	2226	1702	1873	2165	2153	2907	37635	20839	11680	4374	10865	9986	8172	6590	9023	3551	3970	1717	1536	2102	1293	1523	1173	6049	8939	2621	10422	4541	5323	6452	16825	7081	5770	8362	8106	6317	37756	6299	2858	17553	6851
	ribonic acid	245	200	269	219	195	235	92	152	191	137	148	144	592	140	589	312	339	84	784	540	253	769	269	413	181	179	222	284	244	222	187	185	157	200	188	219	145	110	162	188	99	197	153	518	169	342	138	122
	ribitol	363	345	94	525	204	637	2808	1350	33718	2417	38523	2055	845	14768	14946	6882	486	8952	765	1035	294	929	261	328	674	417	2841	613	701	313	61931	38597	20406	49371	30877	28981	6049	5047	2734	7389	7667	4578	3915	11402	2874	569	8101	2988
	pyruvic acid	99	116	129	105	77	93	1096	1606	998	1185	1442	1138	712	660	710	587	393	2495	1120	368	390	590	159	44	65	38	187	101	135	105	1343	1672	3726	617	2226	1007	145	47	189	44	162	43	295	857	169	187	57	44
	putrescine	69	104	103	113	86	84	220	309	205	157	213	85	327	118	376	348	270	60	1064	265	294	308	203	247	87	101	115	109	108	77	162	196	76	197	123	162	107	467	138	129	287	110	140	1079	86	160	112	172
	propane-1,3-diol NIST	326	216	352	664	291	328	462	506	457	504	169	577	2493	484	699	1975	1129	499	5506	1388	1248	3295	1462	2173	363	425	208	375	429	320	618	364	331	380	205	699	480	255	500	354	269	457	481	350	441	1111	449	326
	phosphate	61267	63758	70494	60084	48507	61230	76222	76769	98283	77636	61061	87635	232560	120236	168934	165283	149056	57519	266580	309771	284674	317164	222037	252812	1031	1281	537	990	2053	429	248	733	403	238	477	785	239	593	809	211	515	433	123	526	340	23	866	474
	pelargonic acid	1254	1671	1460	2018	899	1851	3048	3794	3757	3381	1157	2814	7164	1721	3417	8679	4048	1488	17237	7147	5580	9569	4370	10817	2983	2275	1718	1933	1560	2985	1980	1951	1524	1982	2582	1645	1344	1055	872	2522	772	1887	1374	2241	878	3591	3666	1114
	p-cresol	22461	21335	20423	26634	19516	26900	23286	24089	27584	25088	20011	36471	149920	25789	69102	118044	94280	20650	379456	94023	90526	133300	74497	125094	18153	28203	20437	24827	29968	18241	32534	22982	19504	27539	18395	26391	21275	17219	22971	33654	13784	24501	21294	22701	27508	65868	28061	19760
	palmitic acid	10084	11181	11005	15468	7835	7432	5028	6552	7827	7142	6109	8712	19426	5491	12300	20537	10692	4574	50376	14442	14877	19674	14072	22139	12816	9055	17649	7548	6065	9488	7564	9195	10979	6576	6986	7242	4616	3107	4896	5682	2450	5566	5354	2906	5152	11294	4950	4474
	oxalic acid	222	84	102	45	73	117	27	98	135	90	82	260	812	116	434	298	503	114	1353	420	509	500	422	477	103	79	33	94	126	43	139	40	139	196	125	50	121	83	140	106	133	96	187	605	188	297	108	125
	oleic acid	83	135	112	144	102	105	111	105	126	85	57	133	422	114	200	436	131	59	1381	288	65	289	286	149	95	108	57	121	70	62	140	102	87	110	84	98	72	38	92	96	26	70	72	116	68	58	114	103
	nicotinic acid	62	67	97	127	86	77	76	136	67	85	85	103	534	76	249	515	247	55	1484	353	263	410	430	315	65	120	105	58	92	27	229	131	177	206	146	227	733	332	574	96	242	520	1672	807	789	344	91	815
	myo-inositol	2258	2031	1845	699	959	633	736	330	1065	423	338	900	642	494	689	784	337	306	2062	394	473	418	378	342	2974	691	1619	533	523	2529	918	660	1862	1106	1167	713	190	727	523	388	495	510	123	309	183	452	339	175
	maltotriose	80	67	56	62	66	73	49	88	103	109	108	152	667	159	423	367	206	107	2380	438	571	363	597	288	47	98	54	57	69	75	126	74	49	54	59	82	81	60	68	2087	41	70	255	81	195	175	80	207
	maltose	4577	4669	4750	2646	4249	2739	9217	12933	7138	9753	12385	11754	335	2013	12159	2211	77	706	4078	794	801	574	426	454	4420	4698	3213	4067	2940	4282	9001	23290	3028	14479	6508	3562	718	4605	12580	25981	10287	11493	9753	3600	3465	448	534	11514
	malic acid	106	86	89	91	96	96	4216	5021	3071	3955	4300	5375	389	22424	18279	6918	395	23840	1251	389	251	379	351	508	336	90	481	152	242	58	3372	1884	862	2483	2082	2112	22569	4291	10574	7959	11175	12207	33499	14639	28367	339	32494	15801
	lyxose	700	529	102	1147	387	950	645	168	517	335	137	138	1015	854	1090	528	247	536	2436	428	602	488	568	799	796	509	1035	1195	817	202	490	959	146	2041	475	1165	469	216	95	299	387	520	420	3401	359	277	244	676
	lyxitol	136	345	134	346	204	439	48492	46971	28118	37590	32202	74624	1143	149693	23729	3257	1033	87140	1381	1245	951	929	311	833	376	417	2448	258	540	313	49731	31780	16809	40611	25620	24530	61268	96717	40169	55353	64747	36371	41357	87727	31549	837	16969	41673
	levoglucosan	412	423	384	746	460	783	1309	2226	1177	1872	1129	3386	1048	2250	6775	581	615	1170	2305	713	403	839	359	460	454	514	584	459	495	450	909	308	666	1346	808	78	1989	783	1841	7061	805	1499	3975	2775	2608	308	181	2302
	lauric acid	1913	1787	1019	729	1593	1696	3482	546	3159	1021	398	2077	2717	1084	3955	4041	3042	1405	5273	4926	1240	3631	2133	3168	627	1049	1055	809	647	1736	1261	1571	671	604	313	856	1913	318	2179	1659	1097	562	1003	2690	198	1090	3666	434
	lactulose	222	203	235	212	186	271	472	665	730	506	612	1243	837	1972	1020	384	451	1190	2930	117	222	761	240	636	166	958	173	220	243	222	227	253	242	402	181	234	588	398	657	7579	424	454	2147	632	2187	593	562	889
	lactitol	196	149	148	77	185	127	781	1279	232	520	480	1583	352	1051	4049	364	293	482	1549	451	356	394	230	677	170	187	111	174	162	153	221	380	205	211	251	270	1699	494	993	990	936	841	3764	938	138	146	120	3316
	lactic acid	709	607	520	2137	626	1083	10542	10397	9062	10153	10593	8479	2108	11809	15584	8164	2919	20479	11236	5891	1860	6903	2793	5280	480	1168	648	480	622	406	6126	3301	3021	3906	4662	5383	5959	2322	2615	3909	2521	2322	3440	5466	7153	2141	7891	1252
	isothreonic acid	277	249	269	182	170	192	160	156	213	116	113	208	588	194	613	387	225	138	663	311	460	480	315	372	181	204	319	168	172	213	242	226	185	232	215	236	121	109	152	174	98	197	104	301	199	106	148	145
	isocitric acid	62	49	65	40	59	74	129	113	92	91	63	148	360	451	969	728	339	336	793	366	227	429	267	349	51	76	57	86	107	57	134	114	114	86	65	123	348	205	312	119	154	332	796	116	509	167	471	682
	hydroxylamine	1896	1760	1837	2178	1618	2532	2099	2009	2411	2123	1942	3457	13049	2023	6353	8135	5977	1717	29845	7801	9116	13216	5784	10983	1352	1985	1221	1850	2044	1337	1775	1405	1027	1227	768	1345	752	799	935	1445	471	976	1463	859	1450	3296	1407	757
	histidine	11205	10711	10468	15065	8288	8182	13158	13537	15585	10789	11989	10234	923	895	252	830	189	1068	653	278	442	804	146	393	2297	15015	8877	14174	16047	10950	21122	13580	11103	13540	10736	17049	6143	4643	6481	289	5727	618	361	669	302	468	157	548
	glycolic acid	775	751	702	899	565	898	417	422	378	282	216	611	2025	568	1425	1401	1015	328	2968	843	860	2300	1007	1191	723	783	783	744	792	655	358	246	276	318	234	625	256	286	238	412	158	174	237	656	367	1106	796	356
	glycerol-alpha-phosphate	66	57	67	100	53	89	168	163	58	189	265	226	273	191	438	505	237	131	616	228	307	508	182	318	88	79	64	67	84	44	102	91	54	66	76	60	78	41	62	78	37	73	40	97	66	137	51	46
	glycerol-3-galactoside	3766	2387	2837	1049	2786	1465	3092	2756	2344	3646	2722	6187	4067	19330	41273	22019	5065	10143	23406	8052	4978	1925	5909	7514	1846	4572	1913	1404	2038	1796	1610	2231	1313	2675	1770	889	10242	7152	10173	104609	10226	3745	46485	22277	63963	8675	20601	12798
	glycerol	11281	12040	13692	11094	8514	11045	358631	335937	270894	302706	352239	297282	48720	854456	223882	125962	8572	410461	50946	73282	58910	58642	46860	49168	940	771	1886	1211	1090	539	217568	275057	173497	276717	188016	236459	410676	627709	557186	226219	603235	376218	179742	1179118	234113	58200	557545	217784
	glyceric acid	331	277	298	278	252	359	425	544	483	459	459	615	1474	1849	2920	2408	1035	772	3098	1458	1139	1132	616	680	254	249	294	250	331	270	372	465	277	528	370	550	593	499	564	502	404	649	799	1209	738	600	1071	590
	glutaric acid	44	80	79	67	49	99	53	117	111	82	114	225	298	68	213	272	162	86	1316	239	160	379	182	274	91	74	72	75	69	80	122	151	60	90	137	147	87	67	108	100	37	116	89	80	81	137	85	71
	glucose-1-phosphate	2146	2198	1791	1415	1888	2019	5082	8105	4134	7243	5744	11487	4212	5635	7646	2860	4227	3375	11554	4874	4115	3334	4351	2616	1736	1543	1836	1102	2805	1570	2934	2960	2012	3343	596	4623	7688	3060	6296	3866	2630	4415	2694	7278	2065	733	581	5556
	glucose	612896	710386	580870	509311	820818	462180	147070	216064	500747	216037	399497	267025	588	29847	15698	741	374	11460	1465	828	514	640	286	474	273055	637431	373541	235711	216348	292411	202366	269381	243526	93149	333969	340625	118713	119554	158472	6124	36962	156120	5666	3780	2004	490	605	29417
	gluconic acid	5862	7049	8755	2381	6914	3050	1140	1192	2303	1034	1289	1469	402	2659	3139	994	208	1003	915	293	235	238	251	450	5854	5714	7624	3930	2857	7168	1430	2127	2388	2347	2513	1723	1451	1374	1774	950	1259	2613	1413	1893	1529	139	1160	2183
	galactinol	132	131	172	147	166	190	187	158	163	105	110	301	1077	308	1121	1122	1333	233	5506	2820	2712	2518	2099	1845	280	303	139	127	228	118	232	166	178	148	86	181	204	223	299	693	104	236	649	377	558	2437	1016	346
	fumaric acid	47	110	76	98	54	124	1315	1546	999	1248	1264	2012	712	36134	6402	5369	489	8395	2408	573	406	469	441	447	243	110	60	67	235	79	1310	854	312	1009	719	682	6654	1302	1497	12374	3700	2184	11096	1337	5974	639	41954	2708
	fructose	8999	10884	10466	5795	7722	9277	2656	4924	6166	3706	3909	4920	729	8347	11439	2968	769	4586	2044	257	460	590	376	755	8785	8096	7564	8876	6729	5120	5416	6233	5689	6374	6731	7111	3018	3403	2514	4363	1636	1854	1571	5565	1562	294	3047	1103
	erythronic acid	191	144	139	196	129	228	540	467	396	602	457	608	5785	839	2159	2362	1189	652	6131	2698	4730	2249	2977	4928	147	189	305	193	231	172	283	434	193	580	296	391	333	287	461	1132	421	815	1040	788	307	1353	712	1176
	erythritol	71	89	69	93	53	101	2075	2326	1529	1908	1915	3017	1255	19820	12296	3520	726	13517	1736	1211	269	757	514	362	61	98	308	81	80	67	1240	1119	632	1445	940	1035	5702	3353	5750	3999	2509	6712	11301	10054	8685	429	6991	18592
	dihydroxyacetone	398	313	383	327	392	394	4407	4392	5219	4853	4435	4988	3760	3640	507	4477	2127	264	5515	1995	1602	2132	1719	1608	246	301	358	242	305	241	2318	3048	1543	2733	1820	2315	1920	3333	2879	1203	1958	2772	527	2821	755	1299	811	1351
	dehydroabietic acid	296	341	342	292	320	316	609	556	379	642	298	615	1603	430	1237	1827	1335	377	4097	1320	1106	2749	1404	1303	243	356	254	265	411	262	279	230	244	320	254	284	453	322	367	506	247	413	415	316	445	733	555	401
	citric acid	139	311	134	135	114	153	1183	1460	857	980	793	1525	634	3718	6171	971	328	2726	784	228	305	547	324	362	97	146	659	81	113	105	1016	1230	1327	1019	618	1448	18916	8328	17267	4311	6327	15232	47533	17148	35369	376	10463	36079
	citramalic acid	96	57	67	45	61	69	1023	851	715	1080	1214	1119	1362	987	3086	1820	788	732	1157	405	243	426	215	288	62	91	63	52	80	62	355	356	247	483	381	401	349	352	521	560	312	538	442	423	609	308	679	504
	cellobiose	286	230	304	240	275	303	5227	7324	3247	6159	5395	11205	683	6372	1374	499	414	2965	2370	272	424	578	320	535	191	678	237	196	222	214	2109	1842	1096	2660	1253	1170	5846	3914	6879	29751	3301	6062	10692	4955	4814	240	301	11080
	capric acid	117	125	129	95	118	164	177	203	232	202	80	219	965	147	503	561	505	115	2389	511	189	406	201	477	181	287	113	152	215	101	221	153	134	159	146	195	72	91	176	154	82	170	198	166	153	486	164	148
	butane-2,3-diol NIST	384	377	490	381	473	346	1569	1809	1525	1436	1885	2114	5052	9597	7595	2171	1832	18355	5254	2161	1862	1312	967	5182	318	409	338	201	372	237	1374	952	394	1628	750	967	12346	1647	4678	4647	3857	4468	69238	10072	8746	3197	17265	6789
	beta-gentiobiose	881	764	276	730	1197	883	25048	34968	18057	28922	29243	67327	1520	29943	34211	1496	1557	12665	4592	2529	1460	1210	1295	1723	958	1412	392	798	887	1167	9042	7400	4548	13094	5921	4633	26274	17195	30497	153062	20347	27131	61019	24061	14447	877	1561	50808
	benzoic acid	724	677	726	803	611	918	766	1074	864	880	672	1196	3922	728	1812	3162	2081	578	8157	2397	2449	4045	1857	3611	743	804	790	756	831	808	895	837	515	718	714	884	188	504	639	807	347	429	595	741	710	1720	975	555
	azelaic acid	84	96	61	116	44	73	116	149	168	125	51	181	323	105	446	489	202	120	1325	283	323	285	107	366	110	117	83	136	137	47	115	162	74	101	98	119	58	93	59	53	48	82	87	60	97	124	57	107
	alpha-ketoglutarate	149	109	102	84	102	137	639	903	810	765	846	966	600	10922	3141	2552	146	1998	943	213	199	449	167	362	138	153	156	66	113	122	372	655	169	373	333	195	1111	154	303	4256	722	272	2265	1038	850	472	7836	504
	alanine	237	224	677	384	218	411	2483	3250	1301	3423	2823	704	2087	659	1939	1722	854	320	7457	1896	1976	6747	1556	1205	155	309	282	175	222	184	579	451	309	351	288	230	379	582	198	579	260	155	1104	1006	436	1311	339	304
	adipic acid	303	292	256	297	247	522	317	365	411	375	270	500	1536	413	1413	1952	958	323	3826	1678	889	1933	961	1303	363	373	321	382	368	260	400	303	313	301	204	323	284	223	254	282	142	280	247	384	390	753	321	380
	aconitic acid	62	63	56	76	118	65	78	74	89	90	83	128	381	103	213	397	170	131	756	272	338	535	269	379	74	93	98	53	64	56	120	66	96	95	65	153	190	77	182	215	77	158	747	258	402	223	579	298
	5-hydroxymethyl-2-furoic acid NIST	89	63	42	98	60	114	1601	1944	1540	1641	1581	2523	5595	3694	5901	5766	3557	2099	1176	314	408	461	244	338	77	77	126	64	109	65	1654	1327	1140	1673	1336	1546	2338	2224	1873	1703	1720	890	1436	2967	915	200	1753	294
	4-hydroxybenzoate	119	72	65	84	50	77	228	298	280	234	277	498	2232	897	1785	2463	2089	378	2109	752	431	836	1032	525	55	110	101	64	77	50	127	86	65	145	66	112	160	103	136	670	123	275	177	226	270	2716	899	161
	3-hydroxypropionic acid	203	207	139	243	211	157	228	277	333	160	207	562	820	392	728	672	337	179	1708	355	509	691	313	481	179	162	314	169	205	156	264	238	203	253	224	291	159	205	135	197	126	178	224	276	277	319	299	149
	3-hydroxy-3-methylglutaric acid	92	58	78	93	67	72	85	89	91	98	80	185	621	300	528	718	405	192	1428	763	191	551	211	873	73	73	67	62	77	52	114	84	79	95	52	129	64	67	90	96	43	123	229	200	130	630	303	105
	3-deoxyhexitol NIST	364	355	484	549	339	545	425	478	530	527	527	564	389	445	501	482	222	328	429	457	212	308	161	457	399	439	389	395	531	401	698	413	96	552	363	435	445	490	529	371	342	539	728	829	565	256	199	407
	3,6-anhydro-d-hexose	2145	2043	2141	1898	1931	1768	1968	1947	2813	2033	1870	2389	1536	460	1129	2211	1566	943	1316	615	359	554	368	369	1944	2227	1885	1593	1848	1991	2744	2233	2045	2374	1798	1260	424	602	2062	351	411	2302	881	530	904	692	938	286
	3,6-anhydro-D-glucose	10397	10441	10491	2258	9508	2622	2764	2417	4535	10153	3352	4128	4543	2036	6245	5970	3603	3386	5114	2934	1767	2647	2237	1334	9548	3094	9519	2126	8795	9721	4104	3400	2830	3673	11202	4217	2735	2224	3382	2396	1126	3797	2988	2876	1204	3636	1310	5137
	3,4-dihydroxybenzoic acid	228	152	171	195	147	213	1233	1168	769	1055	1122	1565	14494	3874	9797	11169	10013	1658	13905	6869	3787	7281	6601	3588	210	171	133	210	172	138	302	204	302	363	237	176	602	427	335	2068	436	198	804	989	761	8953	2823	473
	2-isopropylmalic acid	83	55	82	80	47	43	613	589	665	516	584	575	410	753	552	302	216	332	1073	187	222	379	232	332	55	87	84	45	95	61	270	222	150	271	241	185	492	252	335	601	350	337	844	466	642	157	1572	496
	2-hydroxyglutaric acid	84	75	54	61	55	107	916	1095	1046	986	1316	793	410	1730	2583	2447	322	852	775	278	323	340	221	308	66	67	88	85	106	66	665	536	322	468	589	549	627	215	350	344	271	530	895	727	607	74	1745	495
	2-hydroxyadipic acid	83	54	56	72	45	109	37	93	135	157	164	57	1615	217	1031	1742	938	241	793	438	300	551	286	778	63	104	64	62	78	72	144	118	63	91	81	160	50	99	135	80	68	129	109	114	141	585	245	93
	2-deoxyerythritol	296	196	155	306	175	164	1057	738	899	644	417	814	6423	3803	7531	5202	3988	2599	5319	3440	2730	3623	2655	6759	221	264	169	202	259	255	466	421	336	240	331	463	1500	1380	1370	1720	785	1303	2784	2574	1984	4137	2480	2379
	1-deoxyerythritol	156	204	155	129	133	237	1057	476	899	399	943	1167	3810	2188	3928	3047	2551	1462	7877	4503	2935	4338	3233	4502	221	205	123	202	259	255	408	489	279	493	420	463	1475	498	1286	1268	567	1258	3798	1957	2078	3501	1879	2511
	4797	189	236	404	266	172	289	437	565	787	495	663	1107	3677	884	1824	2014	1449	613	4508	2472	2563	3045	2970	2010	238	388	207	281	355	204	470	371	243	274	245	397	467	311	399	924	260	657	657	515	625	1378	605	837
	41682	249	264	524	347	337	312	351	427	544	400	306	484	319	195	229	213	181	196	1157	387	263	551	230	305	350	396	296	196	315	291	447	507	195	203	379	252	203	260	300	85	187	319	154	1181	127	193	88	182
	3781	5982	6303	6376	3356	5543	3391	11862	4840	3932	11676	15539	15763	1131	2795	13474	1358	468	874	1717	794	266	574	426	454	5639	6023	4012	5026	3775	5416	3500	12061	1925	20117	8602	2368	6753	6160	10565	31314	7728	8637	12761	5161	3372	448	349	12357
	3247	157	155	299	168	139	157	59	53	237	22	31	309	439	878	1319	538	235	538	859	394	261	496	184	420	133	285	124	215	155	166	213	212	170	246	169	226	188	141	37	2642	132	106	1326	365	938	207	74	631
	102821	115	164	130	109	125	135	346	277	212	447	293	681	356	3946	4812	790	206	1073	1008	280	232	355	274	318	72	192	90	78	131	111	195	137	87	117	144	122	1373	236	699	2753	806	917	2052	213	2641	164	695	3126
	102809	97	80	80	142	101	230	2066	2618	745	1854	1591	4333	360	16027	4750	443	376	17221	933	241	238	328	272	240	101	162	181	89	105	117	286	187	93	402	159	223	10255	1807	4658	5474	7675	5301	19058	1855	5478	214	245	15947
	102808	783	928	893	546	859	660	3490	4622	2350	4139	3116	10750	1031	1916	10774	718	923	2533	5926	1240	754	726	564	734	737	1005	701	628	805	722	2751	1186	1808	3394	2100	1458	6278	5204	7860	16515	4937	8454	5563	5639	2764	778	518	7012
	102793	546	581	558	392	384	629	416	698	456	511	399	844	443	1122	988	364	206	605	943	156	287	441	269	288	592	1264	737	968	780	805	612	328	317	633	387	441	979	602	1084	293	450	1024	855	2367	667	202	250	1409
	102791	1639	1143	2533	971	1651	1153	800	580	885	1093	628	1168	654	2229	2045	3221	971	1672	5674	1339	925	406	1147	1604	1083	1691	1200	872	978	1163	1454	1034	1054	1119	1290	1378	620	526	397	509	691	826	601	2939	644	1131	1527	906
	102790	168	151	147	91	156	119	103	120	87	99	59	194	530	164	436	571	301	121	1960	516	455	1011	389	630	65	209	104	103	121	74	172	120	149	96	65	146	426	277	301	489	372	138	5685	5623	4442	985	1587	388
	102784	87	46	72	99	81	65	491	555	388	495	473	839	5843	2194	5182	4592	3389	1026	4564	3064	1586	2432	1550	2318	100	93	54	71	138	72	327	297	221	517	210	606	1499	561	1639	1280	458	1683	2974	882	1829	1680	1558	2108
	102776	99	102	103	100	89	216	365	355	193	274	232	692	402	2191	515	325	177	2351	1325	223	189	445	236	213	59	143	89	55	120	96	174	103	69	145	139	97	1628	493	755	726	1202	895	2739	254	607	184	244	2425
	102749	4118	3636	916	3754	3686	4281	24072	18929	32394	23961	10184	31762	6506	4566	20058	35021	4349	7436	72261	4208	6068	6680	4004	3831	3118	3445	3106	3364	2672	3591	2444	1728	1684	1648	2542	1722	15584	1442	8707	1720	1372	6379	8585	2040	4187	3281	4126	2182
	102747	120	173	327	113	137	162	1347	1600	555	1198	1541	1754	493	916	540	282	239	2122	961	270	220	269	198	267	121	168	129	90	138	137	293	111	201	195	219	230	939	202	370	168	432	181	237	282	88	220	55	140
	102746	96	80	134	73	52	91	1781	2027	2524	2115	1880	2354	356	5302	1327	331	225	1532	635	171	227	566	246	298	72	113	123	128	119	88	1741	1398	982	1756	1306	953	1491	979	1778	1703	793	2196	1651	955	99	207	81	5128
	102741	231	129	125	111	169	100	2718	2282	3734	2610	942	3474	344	1507	2728	2608	160	2013	775	135	227	301	184	166	108	140	199	80	117	117	182	89	124	141	121	116	5536	179	2326	113	276	1278	2564	838	1835	106	1661	457
	102740	905	967	839	927	937	932	1616	1958	1887	1754	1704	2928	1122	1190	2376	892	884	560	1801	384	315	441	349	701	1068	1239	1254	957	1085	1181	1465	1387	1087	1410	1477	1886	1102	686	1346	1400	749	1246	649	1620	691	742	361	1169
	102735	143	119	120	120	91	152	2832	3825	939	2552	2693	6320	327	26242	11693	554	227	6849	1129	244	318	355	157	301	93	76	197	124	202	96	508	305	91	448	493	261	11484	1753	6332	8555	6439	7236	8276	427	4118	196	658	25451
	102734	71	40	69	73	77	52	984	2157	192	1390	1010	6221	327	1661	1575	410	177	616	784	272	225	566	190	230	78	73	63	81	61	42	216	342	59	248	68	72	2206	540	1763	2621	1551	938	1527	2247	457	128	67	5765
	102733	72	187	96	159	133	133	2132	3790	1537	2966	2314	6809	402	906	1266	318	459	435	1344	472	263	695	380	389	183	176	91	127	118	65	856	482	492	873	356	506	3109	1336	2932	621	2064	1998	386	2821	255	133	68	3190
	102732	126	185	245	154	256	179	3028	5542	989	3382	3368	11032	476	14220	6721	282	256	7178	691	311	186	332	165	305	97	243	383	118	220	169	304	333	140	567	140	310	10696	4718	9344	7390	10987	4108	4087	32572	3084	299	268	14508
	102731	146	127	93	177	151	56	5651	5291	7579	6273	2589	11064	352	13822	26581	28406	206	11659	1157	143	289	269	234	274	172	303	789	76	183	133	531	395	560	314	710	624	21928	411	11080	273	971	11681	32378	3003	9677	270	5615	12359
	102730	4139	2770	2867	1367	2343	1564	45057	58245	19833	44082	64531	59398	998	35282	19533	1138	378	70090	2109	306	550	1089	274	772	2350	1995	3935	1728	1320	2023	5614	4080	3199	7898	9062	4308	34455	7880	12409	5774	16129	9283	8730	11509	4747	357	218	6744
	102729	20102	19548	23109	24008	17523	30033	20966	21735	25101	22913	18249	32447	132760	23459	62352	103441	79431	18739	379456	81540	80988	121126	65952	112314	20047	25141	20437	22266	27265	20549	34853	22982	19504	27539	18395	29619	19533	13110	20783	28362	13784	24501	25079	20280	27508	56926	28061	21369
	102728	292	301	306	179	281	153	7022	11720	4175	9368	8844	20951	567	3002	3239	394	416	1663	905	467	276	441	437	335	176	186	57	152	111	212	2260	2007	976	3785	1278	1160	8922	4292	9164	4083	6091	6555	2076	7361	692	295	140	6886
	102727	157	131	122	89	120	103	15965	21926	5060	15783	15525	34897	373	151911	65569	1171	229	39027	943	348	305	484	363	342	137	180	902	94	160	176	2539	1019	549	2314	1755	977	64781	9738	33476	48919	39567	46547	47420	1870	23634	506	714	143871
	102716	1469	1663	1212	754	1104	778	40611	69160	23420	55395	49097	123803	865	7890	9143	446	803	4312	3397	1211	537	1566	777	423	1131	1250	1226	865	811	1155	10294	8902	5481	15669	7301	4954	51657	24369	53430	28707	34923	38909	698	37282	2177	620	360	37408
	102715	528	464	531	322	504	316	39652	60428	30136	53378	49445	81237	534	4319	3349	564	464	3670	933	176	346	445	453	369	491	533	700	348	294	507	14096	11406	7147	19855	9605	6576	40512	23472	46215	1258	23097	35960	1514	25817	583	229	116	15145
	102714	12334	12452	12586	9130	11574	9244	9748	9845	14120	12221	9904	11935	3317	5668	15850	8804	4360	1210	7279	3855	2294	3732	2918	1872	11398	10540	11488	8479	10962	11812	13522	10845	9943	11877	13839	12832	8155	7740	10084	970	5031	12204	1231	8343	3734	3186	3191	1757
	102711	341	352	249	756	250	646	318	433	436	372	431	462	1632	466	955	790	1730	353	9071	6286	2968	5575	3380	4992	494	429	431	391	523	390	420	408	300	744	314	553	1652	707	1414	271	630	1265	3812	1411	2926	2336	223	3068
	102679	85	131	141	97	125	91	221	261	152	627	168	359	894	9842	1360	794	649	4863	2333	545	356	547	203	667	85	83	118	90	120	81	68	122	80	100	116	113	990	165	268	2142	620	404	3529	137	2732	330	2519	2318
	102662	961	1678	2299	1017	1983	844	81	760	1860	997	1527	1816	435	367	3382	5373	8339	772	19953	3564	245	10503	2812	508	2560	5135	5328	4034	3940	3968	10226	3413	3604	77	3684	3203	5022	5124	7841	11403	37	3479	4665	69	3166	15642	6069	3419
	102661	3972	3742	3971	2679	3489	3224	1059	1153	1574	1036	1033	1565	2481	1206	2724	2217	2335	529	3724	2576	2240	3526	2204	1699	3319	3749	3429	3108	3049	3620	2158	1936	2103	1613	2362	2798	850	846	1027	613	684	1489	668	3405	796	3055	785	985
	102616	3613	3771	3875	4358	3185	4623	3899	4305	4718	4368	3803	6162	27393	4338	12821	19687	14406	3780	55584	14924	17256	25651	13550	22565	3074	4049	2923	4259	4396	2716	5294	4189	3192	3755	3191	4038	3361	2550	3966	4524	1789	3707	3841	2633	4105	11768	4919	3234
	102223	16272	18247	17626	13355	19462	12438	24888	24290	40236	26550	34251	25931	650	2511	1918	472	222	6467	1232	272	225	344	211	291	7740	15520	10181	6882	6455	8474	8540	10653	6629	13527	16551	14036	9295	3824	6206	654	2911	6441	438	753	265	175	719	1972
	101299	379	86	485	428	455	599	462	412	616	317	411	731	3069	609	1423	2516	1696	380	7877	1702	1524	1308	777	2874	469	551	403	661	622	412	807	470	453	470	369	443	335	350	500	641	269	622	379	540	373	1353	560	441
	100908	56	87	72	123	69	123	339	609	147	353	458	449	493	2494	1251	308	183	974	943	283	163	410	224	399	69	88	40	104	89	54	326	362	143	459	159	154	1652	3480	2067	564	1613	1617	674	5358	110	167	103	1333
	100880	509	638	611	1255	540	938	571	520	801	619	567	1448	571	32213	12369	11369	295	9541	1419	223	346	527	207	267	429	949	833	475	672	533	1004	510	512	748	543	953	3763	713	1849	10166	2967	1686	12375	2051	22857	290	55269	9731
	100869	73	93	100	134	92	120	421	570	308	524	631	411	406	1183	1730	1624	376	444	1689	270	369	621	188	596	73	117	73	89	125	109	244	190	93	202	140	199	292	110	370	290	171	197	817	354	668	290	1158	204
	100768	1285	1242	1057	1373	976	1451	1431	1628	1390	1466	1087	1787	6013	1628	4703	4576	2470	1019	14689	5238	4255	6270	2676	5537	902	1315	723	1041	1234	996	1489	1392	849	1327	1063	1360	856	870	946	991	657	1033	1120	1085	1000	2165	1283	992
	97332	196	228	205	287	270	212	51	427	120	387	278	359	4224	473	2190	2480	1343	1339	2678	654	248	691	495	494	187	282	165	273	254	266	313	177	126	256	156	246	113	459	299	256	140	342	1032	652	244	477	78	414
	97326	268	373	390	372	197	264	441	452	347	415	364	815	3797	667	2262	3365	2006	381	8045	2501	2167	3608	1613	2305	268	396	269	274	309	308	495	264	264	295	289	346	428	269	381	615	193	387	572	450	471	2212	821	600
	89221	194	275	186	192	183	432	644	866	539	659	666	1204	6431	4928	8742	6281	3071	4578	11666	9539	6977	6661	3039	14283	198	259	209	175	249	151	428	333	330	432	467	626	1902	596	1386	1981	1159	1766	3860	1445	3555	5183	3558	3220
	88911	90	84	68	123	96	135	398	516	350	357	250	878	7040	905	3554	2700	1653	811	6915	1754	956	2003	1245	1560	91	125	85	107	141	105	171	94	106	145	113	108	191	460	196	336	276	166	171	650	188	535	362	418
	87877	263	224	253	486	106	336	217	319	262	158	180	340	1230	188	1867	859	686	210	3210	908	956	1464	716	1323	174	219	255	275	332	184	294	326	223	240	159	286	203	123	248	249	102	210	345	291	252	546	260	109
	54643	314	410	358	350	296	448	288	465	430	218	361	906	1615	391	652	2473	1678	354	5002	1328	1568	1616	813	2264	382	213	242	393	290	235	534	319	524	149	186	437	300	331	361	473	139	432	322	338	511	791	514	446
	53724	314	410	454	512	296	369	288	335	581	313	490	659	1251	263	325	1886	1285	236	2566	869	1206	1335	581	1432	382	332	242	535	445	235	676	319	524	220	245	602	143	210	164	231	220	300	198	442	363	396	351	340
	49382	249	219	186	400	123	371	201	474	263	326	201	527	1789	395	550	1223	1106	320	2930	1424	1005	1390	831	1831	227	269	264	231	443	153	255	237	209	225	215	146	294	206	225	244	101	252	217	236	365	528	362	306
	48522	293	114	203	213	179	247	208	390	350	312	206	278	1491	220	1024	873	1046	334	4358	695	1175	1862	777	2102	268	240	164	136	279	286	277	331	108	241	278	330	181	186	171	291	177	164	200	334	228	598	400	190
	47170	928	990	283	540	664	161	326	286	234	239	352	383	667	143	812	1099	347	197	2706	656	470	527	336	694	893	333	859	774	603	831	611	271	165	79	974	908	314	160	265	168	150	292	111	93	114	232	247	240
	42205	281	388	414	232	164	256	252	454	340	307	236	397	663	261	797	1105	1064	150	2688	410	592	1335	618	636	324	321	294	232	203	184	343	385	277	301	258	307	247	116	283	219	165	288	165	300	211	261	162	250
	41938	739	889	779	627	473	912	578	754	781	749	731	930	5512	615	2080	2598	1946	636	7531	2594	2317	3389	2465	3737	621	848	605	970	1002	701	1132	831	558	904	472	718	485	492	692	744	379	782	717	884	594	1632	676	613
	41811	203	143	178	223	139	254	121	152	191	286	204	280	671	158	309	748	489	123	1297	680	790	1511	516	907	98	171	102	129	197	178	374	105	128	173	164	247	143	113	142	142	129	190	126	126	158	362	120	130
	41808	130	163	172	168	84	220	244	179	257	140	222	359	712	381	607	961	624	271	1792	553	1072	988	512	1198	208	268	162	209	254	119	309	215	307	129	191	372	176	237	218	256	165	452	184	257	338	250	300	265
	41689	14640	15451	14250	14751	11575	22430	15089	15536	17926	15406	13444	20485	1180	16011	37388	8354	337	9886	933	400	276	472	240	426	14813	24499	18156	26112	23151	18890	15678	11546	10249	14356	10215	14530	18861	14119	22082	6412	9331	24028	11992	31847	18634	265	9100	14399
	31359	254	312	262	372	440	335	808	801	766	898	774	1054	3160	945	2037	2693	1657	596	7111	1157	2289	3678	1901	1943	404	601	297	569	342	574	766	397	536	499	501	718	415	389	597	642	423	654	601	559	749	1608	818	701
	30962	3923	700	549	1762	443	527	258	494	3371	1046	552	686	969	1648	2307	2657	782	782	1997	604	641	847	462	910	3314	3325	3098	1982	2687	3453	814	2953	564	1203	3300	5025	1273	656	1731	10431	531	2139	2530	412	4618	459	899	1076
	25801	889	900	918	675	709	646	1113	479	1519	1087	457	1652	1603	871	1742	2080	1274	453	2613	1320	1519	1878	994	1398	653	938	778	716	742	752	648	514	488	503	603	685	863	423	744	628	391	439	506	1062	684	1163	564	426
	22967	1483	2325	1961	1089	1475	891	326	1547	1351	317	1355	543	406	478	143	394	177	1813	1036	140	305	387	194	244	1557	1349	1460	1148	826	1986	1191	1284	1062	1275	1237	1065	1258	148	1532	198	465	340	126	1947	134	121	199	311
	21704	3851	4269	4561	2659	3896	2691	18951	27663	14592	22835	18071	55550	617	27425	54449	617	345	13394	5973	348	266	605	238	433	3487	4610	3016	2597	2679	3825	16264	10480	9932	18040	11603	7142	41398	36337	51038	142987	33008	53792	54547	26419	14617	245	587	48848
	20282	25907	22736	20290	9858	19823	16839	8919	8929	16077	10657	10034	13609	1010	1322	1853	833	721	911	1335	703	377	1031	501	575	19640	18953	18501	10927	17585	22146	14416	16834	16777	15342	18078	28359	3716	6143	4592	4875	4722	8709	1259	567	2189	791	354	3042
	18241	1407	1999	1606	752	1264	1118	827	423	1249	290	1018	261	538	212	305	285	177	183	1036	254	305	387	194	372	1600	1100	1480	973	923	1637	986	1146	816	1007	1458	999	1057	378	581	263	246	702	193	1131	122	195	132	192
	18226	92	60	56	64	71	67	403	1062	775	419	567	440	1946	1016	1728	1942	931	149	3089	1328	491	1195	777	714	65	71	65	88	102	66	354	223	197	244	264	523	393	365	287	355	264	317	338	590	321	818	542	229
	18173	363	253	302	420	438	579	693	926	503	509	606	821	1863	1145	2356	2408	1220	673	3864	1907	1155	2163	675	2471	327	372	310	368	498	249	1578	461	426	539	583	842	575	539	573	584	478	549	819	1088	729	1587	1069	594
	18082	827	823	941	948	860	1156	876	781	1442	1124	750	1073	3855	772	1865	3697	2609	638	10172	2698	2774	4006	2379	3831	828	1098	841	1030	1189	795	914	952	990	1058	780	1182	663	668	889	793	489	936	860	887	685	2847	783	842
	17830	2337	1023	1240	491	1393	633	1267	809	1127	2115	745	1606	2712	11877	27835	12176	2532	6377	11703	4026	3327	2190	3050	4464	996	2286	1075	678	1116	898	713	1101	1019	1407	965	297	3285	1695	2653	68966	2992	2033	26362	11778	42584	4283	22561	6822
	17651	183	181	165	82	45	93	85	91	92	117	72	154	663	131	282	407	220	80	1447	669	744	551	357	775	89	102	91	88	100	130	129	171	64	77	71	70	97	125	122	173	61	89	82	113	79	447	119	52
	17471	230	604	276	235	537	333	287	301	384	251	183	350	729	703	3104	718	491	493	1708	379	364	554	334	728	282	764	424	219	234	453	572	763	294	544	526	352	932	211	535	2335	236	890	1638	511	1027	297	186	608
	17425	286	230	304	240	275	303	3994	5824	4104	4670	4285	14210	683	5015	9646	499	414	2084	1764	272	424	578	320	535	191	958	237	196	222	237	1628	1367	826	2007	941	836	4612	3056	5083	36643	4241	4581	13163	4045	4814	240	301	8796
	17140	711	1608	1209	910	1744	874	5586	8287	7081	7641	11769	9881	571	1263	6744	5268	557	933	1624	879	969	593	549	589	846	652	1047	870	683	1182	12247	14446	7098	15487	12990	7125	10102	7813	12114	4026	8654	12418	2228	6018	6835	3191	28598	3532
	17069	480	391	115	209	429	277	1635	2327	1214	1906	1617	6169	563	2446	6206	449	320	1051	1941	441	354	375	303	457	538	449	391	385	388	455	1377	1215	840	1665	1250	635	4785	3910	5616	14567	3688	298	5685	2678	1440	268	159	5477
	17068	217	426	442	1058	239	1133	622	848	373	410	461	1101	4435	917	1433	3142	1784	585	6850	2576	1974	1765	1562	3226	649	510	5757	707	1137	386	215	782	178	899	429	1069	291	149	276	408	346	291	696	349	300	733	846	341
	16855	97	80	80	142	101	230	1583	2068	583	1445	1984	5297	360	19159	3744	443	376	20998	933	241	238	328	272	240	101	162	181	89	105	117	411	127	93	280	268	223	13195	1411	5875	6730	9440	6498	23597	1369	4551	214	245	19815
	16850	376	407	370	498	320	469	757	781	516	1021	447	1496	9243	1211	3210	8394	3154	1129	4872	1455	775	2460	1354	2945	352	358	398	445	344	401	427	307	198	529	225	446	911	363	975	1310	433	945	1186	397	883	1572	1222	1019
	16817	3004	2954	3058	3195	2704	1737	1474	1717	3027	2167	1696	2381	1586	966	2266	1581	1164	801	2772	2877	1684	2733	1738	1435	3402	1789	2848	1688	1709	2205	2282	2510	2177	2757	2152	2061	1370	999	1380	37	807	1441	775	1373	557	1576	283	1450
	16561	319	343	313	319	303	315	379	335	407	310	344	558	2538	290	1074	1086	1000	223	3836	1206	1341	1566	836	1489	236	345	287	331	315	285	292	335	261	396	278	387	301	194	305	360	140	357	281	403	331	902	159	291
	14694	916	1752	1268	611	1624	649	4329	6384	5102	5846	9088	7607	476	6713	7842	7210	1123	2835	1988	1354	359	566	664	1506	761	1285	1020	870	683	1182	9607	11093	5380	12157	9694	5482	7854	5907	9368	21721	6760	9350	8726	4649	9473	1603	1315	2740
	9320	5418	3065	3007	1190	4836	2392	1152	2381	3319	2232	3816	2825	4539	1904	2783	6960	3674	842	10630	2052	2645	4396	2358	3787	4339	3667	2324	2925	1546	5873	2222	2095	3967	4353	4137	2883	608	870	1861	1584	737	1708	731	1031	1026	1646	1088	806
	6646	1043	1345	1170	910	892	1156	714	426	986	584	379	570	671	250	732	738	349	185	1764	306	377	390	299	332	749	2186	748	540	885	588	1091	744	538	426	378	1113	289	402	365	237	217	597	207	1155	158	539	156	250
	6330	3494	3055	3218	3523	2667	3714	4811	4725	5127	4411	4041	6300	18979	4902	12940	18942	9476	5207	36723	10550	12425	18623	9730	16256	4251	3309	2770	4024	5014	3053	6078	4900	3663	4946	3665	4842	3859	3201	4115	4265	2688	4448	4193	3281	4369	8245	4900	3758
	6104	193	172	196	248	176	251	309	219	183	335	200	309	1586	206	622	1112	351	181	3901	493	651	933	472	792	329	462	328	571	613	324	646	417	316	425	164	292	251	194	350	323	82	296	216	320	298	1063	466	185
	5576	195	209	101	206	221	234	632	469	235	178	179	257	1835	498	1867	987	634	430	3490	983	1002	1495	472	1120	108	249	174	286	230	164	385	213	64	255	199	256	212	168	283	322	160	230	254	552	268	729	349	290
	5346	1061	1043	919	1130	728	968	1222	1261	1062	1162	943	1913	5226	1388	2912	4422	3133	1006	11619	2960	4743	6438	3720	5957	1130	908	930	1132	1058	1023	1546	1067	786	1042	718	1052	1082	642	1183	1150	709	1061	876	900	1163	2417	1047	1117
	4976	103	127	215	92	219	174	50	108	208	129	114	351	439	181	922	941	1056	125	7475	1170	232	1921	522	426	104	197	111	86	117	57	278	78	114	73	195	137	89	98	115	346	26	106	67	68	61	342	126	98
	4937	141	155	206	167	166	248	203	197	279	171	225	349	1383	180	875	1132	769	132	2006	1204	863	1644	520	921	125	272	101	130	170	148	352	142	224	242	87	253	220	132	226	248	92	168	51	214	213	256	283	141
	4819	188	218	246	237	214	302	208	394	235	212	250	358	567	1819	1186	390	403	1350	1857	441	429	402	370	687	253	967	266	272	232	184	153	325	249	433	196	254	541	454	305	5495	511	376	1965	740	1225	148	268	579
	4795	1107	1212	1365	794	1234	907	878	619	1202	616	991	1097	418	4281	10008	1237	281	2191	1736	412	377	387	261	657	922	1021	1211	704	771	903	650	708	736	977	1018	804	1196	788	1423	26636	1175	1505	10444	3195	15044	456	4082	2002
	4732	2333	908	1402	382	817	553	779	343	758	1282	617	423	2717	539	1204	5409	1324	632	14540	4856	3826	6411	6051	5862	967	2233	1033	638	1485	864	650	588	933	1545	837	543	921	1090	399	555	1052	1243	616	1541	798	4322	871	665
	4713	303	296	282	104	325	159	3745	5636	3295	4667	4243	10324	199	4722	8670	656	264	2183	1521	467	364	742	391	420	348	162	243	306	209	269	2399	3114	1334	3844	1644	1445	3831	2269	4279	23856	2867	3305	8828	3653	2297	344	111	8436
	4543	801	1375	3174	437	424	406	362	717	1298	1182	1059	1427	911	755	1793	1286	611	646	1531	400	703	1171	742	1026	295	1474	363	713	456	692	1493	324	261	598	407	1314	797	576	1079	877	246	1067	405	512	634	371	2653	760
	4541	11116	16234	4719	30445	12036	23905	10439	8572	17452	11658	9783	19682	485	3595	3059	607	233	3173	1092	324	349	285	311	288	9292	24297	19770	9076	12676	11895	24354	10590	12442	16542	13741	21743	13318	7514	14629	8948	7331	17809	1856	880	2176	137	99	5474
	3442	9587	9286	10241	11267	8381	11761	10447	11110	12587	11241	9268	16535	65077	13422	30945	52445	33905	10886	139417	38637	44723	61289	34553	62104	8513	11366	9066	10538	11130	8499	14824	10733	7828	11390	7946	11055	10071	7162	10872	13045	5214	11585	10413	29658	12503	29474	14419	9599
	3173	312	367	397	510	380	535	274	309	237	495	196	429	1093	206	712	571	268	144	1475	433	790	492	593	457	386	292	741	313	452	297	373	429	237	651	248	944	235	190	234	458	175	375	384	387	304	279	176	177
	3083	1139	1097	1030	1099	842	1146	800	1541	1396	1252	963	1490	6580	1187	3664	7108	3536	871	15874	5445	4864	5817	4265	5889	953	1307	1296	1107	1609	809	1345	1025	1030	1092	1134	1564	957	1044	1082	1121	464	1081	908	991	1515	4486	1122	791
	2944	4281	4676	4767	5431	4018	2652	4588	4976	5843	4993	4285	7216	30197	5473	14469	24095	16836	4345	75844	18668	18689	28146	15915	26928	4380	5744	4582	6350	5968	4249	7399	4624	3861	3563	3686	6176	4622	3498	5226	6022	2605	5480	4823	4286	5043	14136	5778	4356
	2821	79	120	117	126	92	87	166	156	154	151	105	213	137	216	352	246	258	157	840	182	287	137	261	508	95	117	131	155	118	114	174	119	72	82	92	51	108	52	178	236	85	147	154	1085	108	196	120	139
	2097	567	647	1106	761	738	737	990	620	896	661	823	979	3358	711	1732	2991	2216	755	9211	2446	2524	3795	2139	3151	585	753	525	689	734	537	923	931	825	598	636	656	555	501	525	804	286	611	535	725	1003	1745	702	669
	2095	155	75	72	170	162	73	112	207	196	205	45	247	360	159	346	518	397	125	1726	462	530	734	443	619	108	227	133	190	288	105	198	141	94	210	138	206	74	60	177	199	26	180	53	177	55	191	60	149
	2081	545	537	373	646	236	410	524	718	503	621	487	889	3383	560	1515	2480	1782	389	7419	1995	1834	4299	2020	2596	489	690	444	384	322	532	558	753	466	442	436	655	459	406	348	370	234	315	489	451	288	1045	664	441
	2061	535	626	719	683	491	774	876	602	937	746	518	1512	5715	1023	2763	4943	3834	1014	14941	3941	3717	5372	3465	5331	621	1098	615	633	1189	586	1421	657	990	656	596	814	939	668	623	1523	344	662	595	887	1120	1841	1302	554
	2044	8049	8032	8131	3329	6998	2426	2025	2096	3697	2167	2551	1852	613	526	738	544	538	331	2240	900	625	937	616	718	6443	4068	5085	3182	2042	6645	3272	3637	4134	3887	6834	3347	1125	1393	1382	270	1085	1964	693	780	330	688	112	912
	1913	542	497	427	521	307	399	248	781	613	386	313	395	2646	752	2951	2768	462	436	5413	2114	3188	1648	1051	2606	402	764	340	519	74	384	309	242	441	601	711	580	530	485	415	432	402	552	314	277	543	1097	422	279
	1878	1182	1116	848	1467	674	1253	2162	2297	2018	2033	1952	3774	4443	4331	3900	4192	2665	2776	9258	2330	3777	5072	3008	4366	1287	853	1192	1226	1334	916	2973	1853	1399	1824	1502	1835	2409	2711	2100	2869	2132	2009	1845	2877	2053	1398	1702	2040
	1875	643	638	621	819	502	728	877	1173	1058	802	603	1233	3392	1057	1924	3549	2133	681	8912	2081	3513	6106	2609	4062	850	652	722	990	778	689	1150	761	621	671	557	971	817	510	893	900	513	725	748	1101	932	1498	834	688
	1872	970	1022	1003	1215	759	1249	1766	1780	1692	1678	1465	2636	6108	2510	4961	6891	2942	1914	13765	3001	5197	5895	3814	5354	1073	1013	969	1158	1190	1073	2030	1621	1339	1498	776	1611	1774	1162	1861	2134	1037	1601	1736	1754	1813	2568	1890	2461
	1870	371	369	352	539	306	873	433	614	649	481	480	535	4004	684	1362	2611	1493	413	5189	1868	1679	2432	1429	2396	407	515	273	497	752	313	757	472	328	576	307	512	232	362	321	495	274	385	498	577	777	1225	544	389
	1715	1563	1787	1046	2461	1060	2574	1016	1070	1021	931	728	1166	890	691	589	374	289	399	1260	270	473	535	295	477	2022	1653	2436	1689	2498	1241	1140	2090	1046	4557	1181	3448	734	347	740	305	689	1035	255	9803	271	196	267	448
	1690	95	147	144	233	198	297	183	222	120	165	206	257	364	199	272	590	322	89	1036	425	333	367	269	291	217	150	458	196	294	139	270	245	181	529	181	381	128	102	152	114	120	240	98	971	126	200	117	152
	1681	151098	116819	103905	20126	55508	21335	34242	30086	61361	40915	29900	28704	199	1034	1174	636	181	1008	1661	288	313	437	219	278	206087	46114	77446	66167	43865	184373	45481	86239	89709	99321	151494	44359	10635	22044	12726	1167	18093	23864	1194	1180	787	477	1202	7324
	1673	305	617	376	947	387	1171	246	622	280	658	442	600	609	854	1090	528	247	536	2436	428	328	437	568	393	893	617	898	870	1081	436	490	757	425	1823	198	922	469	216	409	337	108	168	420	2578	359	277	244	676
	1173	393	382	367	365	345	378	292	368	348	394	257	465	1644	248	1464	2677	757	213	5133	1017	951	457	758	1631	417	687	576	594	721	415	681	547	493	489	409	751	597	522	494	689	331	500	508	309	359	1147	537	477
	1064	574	373	410	560	379	619	891	1281	1053	957	802	1236	3777	1123	3247	2985	1412	746	6701	2618	3033	3326	2667	3276	894	778	633	718	493	864	243	657	609	335	1185	600	1000	408	724	1000	356	689	794	4435	519	1525	1026	949
	892	189	1343	965	287	613	2484	342	736	272	637	1837	541	1569	829	3245	1217	3988	197	9071	674	6102	1046	913	954	2192	403	1443	259	774	3150	913	3696	305	1879	1271	749	534	989	318	405	607	1798	260	334	193	1450	633	203
	809	702	590	521	458	495	552	281	341	484	536	575	527	4692	650	1519	2267	1004	1106	6327	1193	2242	2268	3022	1686	221	638	945	546	557	316	838	314	737	436	269	545	442	271	630	441	285	499	872	477	792	1806	357	1047
	657	795	199	227	783	159	401	248	866	188	350	194	413	4766	848	1908	951	2081	1062	12897	1007	1589	3319	702	4342	208	400	248	192	276	258	232	193	136	260	166	231	147	358	122	502	119	210	249	649	278	2181	863	251
	257	410	405	457	450	432	449	260	290	553	279	376	728	1379	439	994	1545	1353	218	5599	1520	1289	2140	633	1337	191	301	284	279	375	195	713	229	403	250	245	200	300	304	505	665	136	636	278	270	205	162	326	478
	168	217	379	2421	297	150	280	386	2473	1432	218	2248	453	4435	852	705	15390	2439	2374	6822	2132	12828	6774	1402	775	129	1264	345	2178	204	2264	13114	136	3771	936	539	713	1784	110	228	654	111	940	494	331	120	430	430	1381
	137	357	306	377	327	159	383	396	428	358	326	226	389	1748	345	922	1319	728	314	3780	869	920	1792	754	1608	310	216	236	322	342	320	408	301	376	298	234	288	258	183	255	221	137	298	247	355	314	726	402	298
	99	2484236	2491012	2608019	1084218	2171983	1346583	1010921	849434	2639849	976281	1788072	883333	899	47930	39589	282	200	34348	1754	309	346	547	171	674	2350308	2958585	2053440	1718288	1071979	2348020	1551478	2372329	2310010	2419444	2199569	2201845	285503	522492	534806	27835	366393	711606	26556	3385	10025	186	258	163286
	91	570	482	412	1109	343	826	897	737	868	729	384	908	3963	542	2801	2991	2225	696	10126	2091	1909	3967	1815	4322	443	865	420	468	677	427	841	402	523	478	408	710	553	487	425	703	341	568	490	1644	524	1603	683	601
	62	960	952	1086	712	901	1208	869	1072	1092	824	847	1561	6249	1372	2918	5353	4089	1014	14969	4677	4763	6036	3718	5178	1010	908	1315	1553	1319	1381	1454	944	767	970	1060	1090	1003	635	1138	1453	505	1048	972	847	1116	3328	1159	959
	47	1531	1620	1534	2200	1315	1716	2003	1694	1939	2056	1627	2853	8634	2081	5067	7111	5085	1654	20093	5590	6750	9230	5598	7104	1508	1471	1294	1559	1651	1333	2262	1797	1442	1704	1244	2077	1680	1270	1950	2166	1112	1777	1523	1585	1802	4213	2035	1716
	39	282	587	310	294	442	314	259	616	304	440	307	754	1760	289	873	2611	578	266	3378	895	1509	1394	898	2031	262	550	419	371	328	291	608	480	249	312	381	559	402	168	338	772	143	581	290	250	500	1178	206	276
